# Supplementary material for: Impact of Cleaning on Membrane Performance during Surface Water Treatment: A Hybrid Process with Biological Ion Exchange and Gravity-Driven Membranes
Source: Membranes (Basel). 2024 Jan 25;14(2):33. doi: 10.3390/membranes14020033 (PMC10890121; doi:10.3390/membranes14020033)
Supplement: Supplementary file 1 [file membranes-14-00033-s001.zip]

Archive with 1 entries (1 files):
- membranes-2814612-supplementary.pdf
